# Supplementary material for: Association Between BoLA-DRB3.2 Polymorphism and Bovine Papillomavirus Infection for Bladder Tumor Risk in Podolica Cattle
Source: Front Vet Sci. 2021 Jun 9;8:630089. doi: 10.3389/fvets.2021.630089 (PMC8219868; doi:10.3389/fvets.2021.630089)
Supplement: Supplementary file 1 [file Table_1.xlsx]

## Sheet: Foglio1
	Supplementary Table S1. Microscopic pattern of bladder tumors; age and status of BPV-2 in affected anf healthy cattle.
Affected	age (years)	Bladder neoplasia	BPV-2 expression in bladder	BPV-2 expression in blood	Healthy	age (years)	BPV-2 status in bladder and blood
Cattle	4	Urothelial Carcinoma LG	Yes -BPV-2 E5 oncoprotein	Yes -BPV-2 E5 transcripts	Cattle	14	N0 - E5 DNA only
Cattle	6	Urothelial Carcinoma LG	Yes -BPV-2 E5 oncoprotein	Yes -BPV-2 E5 transcripts	Cattle	15	N0 - E5 DNA only
Cattle	5	Urothelial Carcinoma LG	Yes -BPV-2 E5 transcripts	Yes -BPV-2 E5 transcripts	Cattle	11	N0 - E5 DNA only
Cattle	4	Urothelial Carcinoma LG	Yes -BPV-2 E5 transcripts	Yes -BPV-2 E5 transcripts	Cattle	16	N0 - E5 DNA only
Cattle	8	Urothelial Carcinoma LG	Yes -BPV-2 E5 transcripts	Yes -BPV-2 E5 transcripts	Cattle	2	N0 - E5 DNA only
Cattle	4	Urothelial Carcinoma LG	Yes -BPV-2 E5 oncoprotein	Yes -BPV-2 E5 oncoprotein	Cattle	2	N0 - E5 DNA only
Cattle	10	Urothelial Carcinoma LG	Yes -BPV-2 E5 oncoprotein	Yes -BPV-2 E5 oncoprotein	Cattle	4	N0 - E5 DNA only
Cattle	11	Urothelial Carcinoma LG	Yes -BPV-2 E5 oncoprotein	Yes -BPV-2 E5 oncoprotein	Cattle	4	N0 - E5 DNA only
Cattle	11	Urothelial Carcinoma LG	Yes -BPV-2 E5 oncoprotein	Yes -BPV-2 E5 oncoprotein	Cattle	5	N0 - E5 DNA only
Cattle	11	Urothelial Carcinoma LG	Yes -BPV-2 E5 oncoprotein	Yes -BPV-2 E5 oncoprotein	Cattle	4	N0 - E5 DNA only
Cattle	12	Urothelial Carcinoma LG	Yes -BPV-2 E5 oncoprotein	Yes -BPV-2 E5 oncoprotein	Cattle	5	N0 - E5 DNA only
Cattle	13	Urothelial Carcinoma LG	Yes -BPV-2 E5 oncoprotein	Yes -BPV-2 E5 oncoprotein	Cattle	6	N0 - E5 DNA only
Cattle	13	Urothelial Carcinoma LG	Yes -BPV-2 E5 oncoprotein	Yes -BPV-2 E5 oncoprotein	Cattle	6	N0 - E5 DNA only
Cattle	14	Urothelial Carcinoma LG	Yes -BPV-2 E5 oncoprotein	Yes -BPV-2 E5 oncoprotein	Cattle	8	N0 - E5 DNA only
Cattle	4	Urothelial Carcinoma LG	Yes -BPV-2 E5 oncoprotein	Yes -BPV-2 E5 oncoprotein	Cattle	16	N0 - E5 DNA only
Cattle	5	Urothelial Carcinoma LG	Yes -BPV-2 E5 oncoprotein	Yes -BPV-2 E5 oncoprotein	Cattle	16	N0 - E5 DNA only
Cattle	6	Urothelial Carcinoma LG	Yes -BPV-2 E5 oncoprotein	Yes -BPV-2 E5 oncoprotein	Cattle	3	N0 - E5 DNA only
Cattle	14	Urothelial Carcinoma LG	Yes -BPV-2 E5 oncoprotein	Yes -BPV-2 E5 oncoprotein	Cattle	15	N0 - E5 DNA only
Cattle	18	Urothelial Carcinoma LG	Yes -BPV-2 E5 oncoprotein	Yes -BPV-2 E5 oncoprotein	Cattle	7	N0 - E5 DNA only
Cattle	18	Urothelial Carcinoma LG	Yes -BPV-2 E5 oncoprotein	Yes -BPV-2 E5 oncoprotein	Cattle	7	N0 - E5 DNA only
Cattle	17	Urothelial Carcinoma LG	Yes -BPV-2 E5 oncoprotein	Yes -BPV-2 E5 oncoprotein	Cattle	14	N0 - E5 DNA only
Cattle	12	Urothelial Carcinoma LG	Yes -BPV-2 E5 oncoprotein	Yes -BPV-2 E5 oncoprotein	Cattle	7	N0 - E5 DNA only
Cattle	11	Urothelial Carcinoma LG	Yes -BPV-2 E5 oncoprotein	Yes -BPV-2 E5 oncoprotein	Cattle	7	N0 - E5 DNA only
Cattle	12	Urothelial Carcinoma LG	Yes -BPV-2 E5 oncoprotein	Yes -BPV-2 E5 oncoprotein	Cattle	8	N0 - E5 DNA only
Cattle	13	Urothelial Carcinoma LG	Yes -BPV-2 E5 oncoprotein	Yes -BPV-2 E5 oncoprotein	Cattle	8	N0 - E5 DNA only
Cattle	4	Urothelial Carcinoma LG	Yes -BPV-2 E5 oncoprotein	Yes -BPV-2 E5 oncoprotein	Cattle	8	N0 - E5 DNA only
Cattle	7	Urothelial Carcinoma LG	Yes -BPV-2 E5 oncoprotein	Yes -BPV-2 E5 oncoprotein	Cattle	14	N0 - E5 DNA only
Cattle	6	Urothelial Carcinoma LG	Yes -BPV-2 E5 oncoprotein	Yes -BPV-2 E5 oncoprotein	Cattle	316	N0 - E5 DNA only
Cattle	5	Urothelial Carcinoma LG	Yes -BPV-2 E5 oncoprotein	Yes -BPV-2 E5 oncoprotein	Cattle	7	N0 - E5 DNA only
Cattle	8	Urothelial Carcinoma LG	Yes -BPV-2 E5 oncoprotein	Yes -BPV-2 E5 oncoprotein	Cattle	15	N0 - E5 DNA only
Cattle	9	Urothelial Carcinoma LG	Yes -BPV-2 E5 oncoprotein	Yes -BPV-2 E5 oncoprotein	Cattle	3	N0 - E5 DNA only
Cattle	10	Urothelial Carcinoma LG	Yes -BPV-2 E5 oncoprotein	Yes -BPV-2 E5 oncoprotein	Cattle	10	N0 - E5 DNA only
Cattle	11	Urothelial Carcinoma LG	Yes -BPV-2 E5 oncoprotein	Yes -BPV-2 E5 oncoprotein	Cattle	10	N0 - E5 DNA only
Cattle	12	Urothelial Carcinoma LG	Yes -BPV-2 E5 oncoprotein	Yes -BPV-2 E5 oncoprotein	Cattle	4	N0 - E5 DNA only
Cattle	12	Urothelial Carcinoma LG	Yes -BPV-2 E5 oncoprotein	Yes -BPV-2 E5 oncoprotein	Cattle	9	N0 - E5 DNA only
Cattle	13	Urothelial Carcinoma LG	Yes -BPV-2 E5 oncoprotein	Yes -BPV-2 E5 oncoprotein	Cattle	10	N0 - E5 DNA only
Cattle	11	Urothelial Carcinoma LG	Yes -BPV-2 E5 oncoprotein	Yes -BPV-2 E5 oncoprotein	Cattle	16	N0 - E5 DNA only
Cattle	12	Urothelial Carcinoma LG	Yes -BPV-2 E5 oncoprotein	Yes -BPV-2 E5 oncoprotein	Cattle	6	N0 - E5 DNA only
Cattle	4	Urothelial Carcinoma LG	Yes -BPV-2 E5 oncoprotein	Yes -BPV-2 E5 oncoprotein	Cattle	6	N0 - E5 DNA only
Cattle	5	Urothelial Carcinoma LG	Yes -BPV-2 E5 oncoprotein	Yes -BPV-2 E5 oncoprotein	Cattle	8	N0 - E5 DNA only
Cattle	4	Urothelial Carcinoma LG	Yes -BPV-2 E5 oncoprotein	Yes -BPV-2 E5 oncoprotein	Cattle	9	N0 - E5 DNA only
Cattle	6	Urothelial Carcinoma LG	Yes -BPV-2 E5 oncoprotein	Yes -BPV-2 E5 oncoprotein	Cattle	11	N0 - E5 DNA only
Cattle	7	Urothelial Carcinoma LG	Yes -BPV-2 E5 oncoprotein	Yes -BPV-2 E5 oncoprotein	Cattle	11	N0 - E5 DNA only
Cattle	6	Urothelial Carcinoma LG	Yes -BPV-2 E5 oncoprotein	Yes -BPV-2 E5 oncoprotein	Cattle	11	N0 - E5 DNA only
Cattle	7	Urothelial Carcinoma LG	Yes -BPV-2 E5 oncoprotein	Yes -BPV-2 E5 oncoprotein	Cattle	12	N0 - E5 DNA only
Cattle	6	Urothelial Carcinoma LG	Yes -BPV-2 E5 oncoprotein	Yes -BPV-2 E5 oncoprotein	Cattle	13	N0 - E5 DNA only
Cattle	8	Urothelial Carcinoma LG	Yes -BPV-2 E5 oncoprotein	Yes -BPV-2 E5 oncoprotein	Cattle	14	N0 - E5 DNA only
Cattle	9	Urothelial Carcinoma LG	Yes -BPV-2 E5 oncoprotein	Yes -BPV-2 E5 oncoprotein	Cattle	6	N0 - E5 DNA only
Cattle	8	Urothelial Carcinoma LG	Yes -BPV-2 E5 oncoprotein	Yes -BPV-2 E5 oncoprotein	Cattle	6	N0 - E5 DNA only
Cattle	9	Urothelial Carcinoma LG	Yes -BPV-2 E5 oncoprotein	Yes -BPV-2 E5 oncoprotein	Cattle	6	N0 - E5 DNA only
Cattle	7	Urothelial Carcinoma LG	Yes -BPV-2 E5 oncoprotein	Yes -BPV-2 E5 oncoprotein	Cattle	7	N0 - E5 DNA only
Cattle	6	Urothelial Carcinoma LG	Yes -BPV-2 E5 oncoprotein	Yes -BPV-2 E5 oncoprotein	Cattle	7	N0 - E5 DNA only
Cattle	5	Urothelial Carcinoma LG	Yes -BPV-2 E5 oncoprotein	Yes -BPV-2 E5 oncoprotein	Cattle	8	N0 - E5 DNA only
Cattle	4	Urothelial Carcinoma LG	Yes -BPV-2 E5 oncoprotein	Yes -BPV-2 E5 oncoprotein	Cattle	8	N0 - E5 DNA only
Cattle	4	Urothelial Carcinoma LG	Yes -BPV-2 E5 oncoprotein	Yes -BPV-2 E5 oncoprotein	Cattle	9	N0 - E5 DNA only
Cattle	4	Urothelial Carcinoma LG	Yes -BPV-2 E5 oncoprotein	Yes -BPV-2 E5 oncoprotein	Cattle	9	N0 - E5 DNA only
Cattle	4	Urothelial Carcinoma LG	Yes -BPV-2 E5 oncoprotein	Yes -BPV-2 E5 oncoprotein	Cattle	6	N0 - E5 DNA only
Cattle	5	Urothelial Carcinoma LG	Yes -BPV-2 E5 oncoprotein	Yes -BPV-2 E5 oncoprotein	Cattle	7	N0 - E5 DNA only
Cattle	6	Urothelial Carcinoma LG	Yes -BPV-2 E5 oncoprotein	Yes -BPV-2 E5 oncoprotein	Cattle	6	N0 - E5 DNA only
Cattle	6	Urothelial Carcinoma LG	Yes -BPV-2 E5 oncoprotein	Yes -BPV-2 E5 oncoprotein	Cattle	7	N0 - E5 DNA only
Cattle	7	Urothelial Carcinoma LG	Yes -BPV-2 E5 oncoprotein	Yes -BPV-2 E5 oncoprotein	Cattle	8	N0 - E5 DNA only
Cattle	18	Urothelial Carcinoma LG	Yes -BPV-2 E5 oncoprotein	Yes -BPV-2 E5 oncoprotein	Cattle	9	N0 - E5 DNA only
Cattle	18	Urothelial Carcinoma LG	Yes -BPV-2 E5 oncoprotein	Yes -BPV-2 E5 oncoprotein	Cattle	8	N0 - E5 DNA only
Cattle	17	Urothelial Carcinoma LG	Yes -BPV-2 E5 oncoprotein	Yes -BPV-2 E5 oncoprotein	Cattle	9	N0 - E5 DNA only
Cattle	16	Urothelial Carcinoma LG	Yes -BPV-2 E5 oncoprotein	Yes -BPV-2 E5 oncoprotein	Cattle	10	N0 - E5 DNA only
Cattle	16	Urothelial Carcinoma LG	Yes -BPV-2 E5 oncoprotein	Yes -BPV-2 E5 oncoprotein	Cattle	10	N0 - E5 DNA only
Cattle	15	Urothelial Carcinoma LG	Yes -BPV-2 E5 oncoprotein	Yes -BPV-2 E5 oncoprotein	Cattle	11	N0 - E5 DNA only
Cattle	14	Urothelial Carcinoma LG	Yes -BPV-2 E5 oncoprotein	Yes -BPV-2 E5 oncoprotein	Cattle	11	N0 - E5 DNA only
Cattle	13	Urothelial Carcinoma LG	Yes -BPV-2 E5 oncoprotein	Yes -BPV-2 E5 oncoprotein	Cattle	10	N0 - E5 DNA only
Cattle	13	Urothelial Carcinoma LG	Yes -BPV-2 E5 oncoprotein	Yes -BPV-2 E5 oncoprotein	Cattle	18	N0 - E5 DNA only
Cattle	13	Urothelial Carcinoma HG	Yes -BPV-2 E5 oncoprotein	Yes -BPV-2 E5 oncoprotein	Cattle	13	N0 - E5 DNA only
Cattle	12	Urothelial Carcinoma HG	Yes -BPV-2 E5 oncoprotein	Yes -BPV-2 E5 oncoprotein	Cattle	12	N0 - E5 DNA only
Cattle	14	Urothelial Carcinoma HG	Yes -BPV-2 E5 oncoprotein	Yes -BPV-2 E5 oncoprotein	Cattle	12	N0 - E5 DNA only
Cattle	15	Urothelial Carcinoma HG	Yes -BPV-2 E5 oncoprotein	Yes -BPV-2 E5 oncoprotein	Cattle	12	N0 - E5 DNA only
Cattle	6	Urothelial Carcinoma HG	Yes -BPV-2 E5 oncoprotein	Yes -BPV-2 E5 transcripts	Cattle	14	N0 - E5 DNA only
Cattle	7	Urothelial Carcinoma HG	Yes -BPV-2 E5 oncoprotein	Yes -BPV-2 E5 transcripts	Cattle	15	N0 - E5 DNA only
Cattle	6	Urothelial Carcinoma HG	Yes -BPV-2 E5 oncoprotein	Yes -BPV-2 E5 transcripts	Cattle	16	N0 - E5 DNA only
Cattle	7	Urothelial Carcinoma HG	Yes -BPV-2 E5 oncoprotein	Yes -BPV-2 E5 transcripts	Cattle	14	N0 - E5 DNA only
Cattle	8	Urothelial Carcinoma HG	Yes -BPV-2 E5 oncoprotein	Yes -BPV-2 E5 oncoprotein	Cattle	13	N0 - E5 DNA only
Cattle	9	Urothelial Carcinoma HG	Yes -BPV-2 E5 oncoprotein	Yes -BPV-2 E5 oncoprotein	Cattle	4	N0 - E5 DNA only
Cattle	8	Urothelial Carcinoma HG	Yes -BPV-2 E5 oncoprotein	Yes -BPV-2 E5 oncoprotein	Cattle	4	N0 - E5 DNA only
Cattle	9	Urothelial Carcinoma HG	Yes -BPV-2 E5 oncoprotein	Yes -BPV-2 E5 oncoprotein	Cattle	4	N0 - E5 DNA only
Cattle	10	Urothelial Carcinoma HG	Yes -BPV-2 E5 oncoprotein	Yes -BPV-2 E5 oncoprotein	Cattle	4	N0 - E5 DNA only
Cattle	10	Urothelial Carcinoma HG	Yes -BPV-2 E5 oncoprotein	Yes -BPV-2 E5 oncoprotein	Cattle	5	N0 - E5 DNA only
Cattle	11	Urothelial Carcinoma HG	Yes -BPV-2 E5 oncoprotein	Yes -BPV-2 E5 oncoprotein	Cattle	5	N0 - E5 DNA only
Cattle	11	Urothelial Carcinoma HG	Yes -BPV-2 E5 oncoprotein	Yes -BPV-2 E5 oncoprotein	Cattle	6	N0 - E5 DNA only
Cattle	11	Urothelial Carcinoma HG	Yes -BPV-2 E5 oncoprotein	Yes -BPV-2 E5 oncoprotein	Cattle	10	N0 - E5 DNA only
Cattle	18	Urothelial Papilloma	Yes -BPV-2 E5 oncoprotein	Yes -BPV-2 E5 oncoprotein	Cattle	7	N0 - E5 DNA only
Cattle	13	Urothelial Papilloma	Yes -BPV-2 E5 oncoprotein	Yes -BPV-2 E5 transcripts	Cattle	8	N0 - E5 DNA only
Cattle	12	Urothelial Papilloma	Yes -BPV-2 E5 oncoprotein	Yes -BPV-2 E5 transcripts	Cattle	9	N0 - E5 DNA only
Cattle	12	Urothelial Papilloma	Yes -BPV-2 E5 oncoprotein	Yes -BPV-2 E5 oncoprotein	Cattle	8	N0 - E5 DNA only
Cattle	12	Urothelial Papilloma	Yes -BPV-2 E5 oncoprotein	Yes -BPV-2 E5 oncoprotein	Cattle	9	N0 - E5 DNA only
Cattle	14	Urothelial Papilloma	Yes -BPV-2 E5 oncoprotein	Yes -BPV-2 E5 oncoprotein	Cattle	6	N0 - E5 DNA only
Cattle	15	PUNLMP	Yes -BPV-2 E5 oncoprotein	Yes -BPV-2 E5 oncoprotein	Cattle	6	N0 - E5 DNA only
Cattle	16	PUNLMP	Yes -BPV-2 E5 oncoprotein	Yes -BPV-2 E5 transcripts	Cattle	8	N0 - E5 DNA only
Cattle	18	PUNLMP	Yes -BPV-2 E5 oncoprotein	Yes -BPV-2 E5 transcripts	Cattle	9	N0 - E5 DNA only
Cattle	13	PUNLMP	Yes -BPV-2 E5 oncoprotein	Yes -BPV-2 E5 oncoprotein	Cattle	8	N0 - E5 DNA only
Cattle	4	PUNLMP	Yes -BPV-2 E5 oncoprotein	Yes -BPV-2 E5 oncoprotein	Cattle	9	N0 - E5 DNA only
Cattle	4	PUNLMP	Yes -BPV-2 E5 oncoprotein	Yes -BPV-2 E5 oncoprotein	Cattle	8	N0 - E5 DNA only
Cattle	4	PUNLMP	Yes -BPV-2 E5 oncoprotein	Yes -BPV-2 E5 oncoprotein	Cattle	7	N0 - E5 DNA only
Cattle	4	PUNLMP	Yes -BPV-2 E5 oncoprotein	Yes -BPV-2 E5 oncoprotein	Cattle	10	N0 - E5 DNA only
Cattle	5	Capillary Haemangioma	Yes -BPV-2 E5 oncoprotein	Yes -BPV-2 E5 oncoprotein	Cattle	10	N0 - E5 DNA only
Cattle	5	Capillary Haemangioma	Yes -BPV-2 E5 oncoprotein	Yes -BPV-2 E5 oncoprotein	Cattle	7	N0 - E5 DNA only
Cattle	6	Capillary Haemangioma	Yes -BPV-2 E5 oncoprotein	Yes -BPV-2 E5 oncoprotein	Cattle	8	N0 - E5 DNA only
Cattle	6	Capillary Haemangioma	Yes -BPV-2 E5 oncoprotein	Yes -BPV-2 E5 oncoprotein	Cattle	9	N0 - E5 DNA only
Cattle	4	Capillary Haemangioma	Yes -BPV-2 E5 oncoprotein	Yes -BPV-2 E5 oncoprotein	Cattle	8	N0 - E5 DNA only
Cattle	4	Capillary Haemangioma	Yes -BPV-2 E5 oncoprotein	Yes -BPV-2 E5 oncoprotein	Cattle	9	N0 - E5 DNA only
Cattle	5	Cavernous Haemangioma	Yes -BPV-2 E5 oncoprotein	Yes -BPV-2 E5 oncoprotein	Cattle	6	N0 - E5 DNA only
Cattle	4	Cavernous Haemangioma	Yes -BPV-2 E5 oncoprotein	Yes -BPV-2 E5 oncoprotein	Cattle	6	N0 - E5 DNA only
Cattle	5	Cavernous Haemangioma	Yes -BPV-2 E5 oncoprotein	Yes -BPV-2 E5 oncoprotein	Cattle	8	N0 - E5 DNA only
Cattle	6	Cavernous Haemangioma	Yes -BPV-2 E5 oncoprotein	Yes -BPV-2 E5 oncoprotein	Cattle	9	N0 - E5 DNA only
Cattle	7	Cavernous Haemangioma	Yes -BPV-2 E5 oncoprotein	Yes -BPV-2 E5 oncoprotein	Cattle	8	N0 - E5 DNA only
Cattle	6	Cavernous Haemangioma	Yes -BPV-2 E5 oncoprotein	Yes -BPV-2 E5 oncoprotein	Cattle	9	N0 - E5 DNA only
Cattle	5	Cavernous Haemangioma	Yes -BPV-2 E5 oncoprotein	Yes -BPV-2 E5 oncoprotein	Cattle	8	N0 - E5 DNA only
Cattle	6	Cavernous Haemangioma	Yes -BPV-2 E5 oncoprotein	Yes -BPV-2 E5 oncoprotein	Cattle	7	N0 - E5 DNA only
Cattle	7	Cavernous Haemangioma	Yes -BPV-2 E5 oncoprotein	Yes -BPV-2 E5 oncoprotein	Cattle	10	N0 - E5 DNA only
Cattle	8	Cavernous Haemangioma	Yes -BPV-2 E5 oncoprotein	Yes -BPV-2 E5 oncoprotein	Cattle	10	N0 - E5 DNA only
Cattle	7	Cavernous Haemangioma	Yes -BPV-2 E5 oncoprotein	Yes -BPV-2 E5 oncoprotein	Cattle	4	N0 - E5 DNA only
Cattle	8	Cavernous Haemangioma	Yes -BPV-2 E5 oncoprotein	Yes -BPV-2 E5 oncoprotein	Cattle	5	N0 - E5 DNA only
Cattle	9	Epithelioid Angiosarcoma	Yes -BPV-2 E5 oncoprotein	Yes -BPV-2 E5 oncoprotein	Cattle	6	N0 - E5 DNA only
Cattle	8	Epithelioid Angiosarcoma	Yes -BPV-2 E5 oncoprotein	Yes -BPV-2 E5 oncoprotein	Cattle	7	N0 - E5 DNA only
Cattle	9	Epithelioid Angiosarcoma	Yes -BPV-2 E5 oncoprotein	Yes -BPV-2 E5 oncoprotein	Cattle	6	N0 - E5 DNA only
Cattle	6	Epithelioid Angiosarcoma	Yes -BPV-2 E5 oncoprotein	Yes -BPV-2 E5 oncoprotein	Cattle	5	N0 - E5 DNA only
Cattle	6	Epithelioid Angiosarcoma	Yes -BPV-2 E5 oncoprotein	Yes -BPV-2 E5 oncoprotein	Cattle	6	N0 - E5 DNA only
Cattle	8	Epithelioid Angiosarcoma	Yes -BPV-2 E5 oncoprotein	Yes -BPV-2 E5 oncoprotein	Cattle	7	N0 - E5 DNA only
Cattle	9	Epithelioid Angiosarcoma	Yes -BPV-2 E5 oncoprotein	Yes -BPV-2 E5 oncoprotein	Cattle	8	N0 - E5 DNA only
Cattle	8	Epithelioid Angiosarcoma	Yes -BPV-2 E5 oncoprotein	Yes -BPV-2 E5 oncoprotein	Cattle	12	N0 - E5 DNA only
Cattle	9	Epithelioid Angiosarcoma	Yes -BPV-2 E5 oncoprotein	Yes -BPV-2 E5 oncoprotein	Cattle	11	N0 - E5 DNA only
Cattle	8	Epithelioid Angiosarcoma	Yes -BPV-2 E5 oncoprotein	Yes -BPV-2 E5 oncoprotein
Cattle	7	Epithelioid Angiosarcoma	Yes -BPV-2 E5 oncoprotein	Yes -BPV-2 E5 oncoprotein
Cattle	10	Rabdomyosarcoma	Yes -BPV-2 E5 oncoprotein	Yes -BPV-2 E5 oncoprotein
Cattle	10	Rabdomyosarcoma	Yes -BPV-2 E5 oncoprotein	Yes -BPV-2 E5 oncoprotein
	LG = Low Grade
	HG = High Grade
	PUNLMP = Papillary Urothelial Neoplasm of Low Malignant Potential
